# Supplementary material for: Recommendations from Latinx Trans and Non-Binary Individuals to Promote Cancer Prevention in Puerto Rico and Florida
Source: Int J Environ Res Public Health. 2023 Jan 10;20(2):1213. doi: 10.3390/ijerph20021213 (PMC9859014; doi:10.3390/ijerph20021213)
Supplement: Supplementary file 1 [file ijerph-20-01213-s001.zip]

Archive with 1 entries (1 files):
- ijerph-2035047-supplementary.pdf
